# Supplementary material for: Oxidative Homeostasis in Follicular Fluid and Embryo Quality—A Pilot Study
Source: Int J Mol Sci. 2025 Jan 4;26(1):388. doi: 10.3390/ijms26010388 (PMC11721896; doi:10.3390/ijms26010388)
Supplement: Supplementary file 1 [file ijms-26-00388-s001.zip]

Archive with 1 entries (1 files):
- ijms-3368232-supplementary.pdf
